# Supplementary material for: Creating an Implementation Enhancement Plan for a Digital Patient Fall Prevention Platform Using the CFIR-ERIC Approach: A Qualitative Study
Source: Int J Environ Res Public Health. 2023 Feb 21;20(5):3794. doi: 10.3390/ijerph20053794 (PMC10001076; doi:10.3390/ijerph20053794)
Supplement: Supplementary file 1 [file ijerph-20-03794-s001.zip]

Archive with 1 entries (1 files):
- ijerph-2142908-supplementary.pdf
